# Supplementary material for: Transglutaminase 2 mediates hypoxia-induced selective mRNA translation via polyamination of 4EBPs
Source: Life Sci Alliance. 2020 Feb 19;3(3):e201900565. doi: 10.26508/lsa.201900565 (PMC7032569; doi:10.26508/lsa.201900565)
Supplement: Supplementary file 2 [file LSA-2019-00565_TableS2.xlsx]

## Sheet: Sheet1
Supplemental Table S2. Increased proteins in hypoxia + cystamine (Hypoxia-cys) condition compared to hypoxia
UniProtKB Accession	Description	Abundance Ratio: (Hypoxia-cys) / (Hypoxia)	Abundance Ratio Adj. P-Value: (Hypoxia-cys) / (Hypoxia)	Detected only in Hypoxia-cys
P20339	Ras-related protein Rab-5A OS=Homo sapiens GN=RAB5A PE=1 SV=2	100	4.59413e-17	O
O43169	Cytochrome b5 type B OS=Homo sapiens GN=CYB5B PE=1 SV=2	100	4.59413e-17	O
P06703	Protein S100-A6 OS=Homo sapiens GN=S100A6 PE=1 SV=1	100	4.59413e-17	O
Q9NRV9	Heme-binding protein 1 OS=Homo sapiens GN=HEBP1 PE=1 SV=1	100	4.59413e-17	O
P67870	Casein kinase II subunit beta OS=Homo sapiens GN=CSNK2B PE=1 SV=1	100	4.59413e-17	O
P62851	40S ribosomal protein S25 OS=Homo sapiens GN=RPS25 PE=1 SV=1	100	4.59413e-17	O
Q9H2U2-2	Isoform 2 of Inorganic pyrophosphatase 2, mitochondrial OS=Homo sapiens GN=PPA2	100	4.59413e-17	O
P01891	HLA class I histocompatibility antigen, A-68 alpha chain OS=Homo sapiens GN=HLA-A PE=1 SV=4	100	4.59413e-17	O
P43897	Elongation factor Ts, mitochondrial OS=Homo sapiens GN=TSFM PE=1 SV=2	100	4.59413e-17	O
Q9Y5K8	V-type proton ATPase subunit D OS=Homo sapiens GN=ATP6V1D PE=1 SV=1	100	4.59413e-17	O
P35232	Prohibitin OS=Homo sapiens GN=PHB PE=1 SV=1	100	4.59413e-17	O
Q9UMY4	Sorting nexin-12 OS=Homo sapiens GN=SNX12 PE=1 SV=3	100	4.59413e-17	O
O15511-2	Isoform 2 of Actin-related protein 2/3 complex subunit 5 OS=Homo sapiens GN=ARPC5	100	4.59413e-17	O
Q14331	Protein FRG1 OS=Homo sapiens GN=FRG1 PE=1 SV=1	100	4.59413e-17	O
Q14141	Septin-6 OS=Homo sapiens GN=SEPT6 PE=1 SV=4	100	4.59413e-17	O
P19388	DNA-directed RNA polymerases I, II, and III subunit RPABC1 OS=Homo sapiens GN=POLR2E PE=1 SV=4	100	4.59413e-17	O
P31151	Protein S100-A7 OS=Homo sapiens GN=S100A7 PE=1 SV=4	100	4.59413e-17	O
Q99426	Tubulin-folding cofactor B OS=Homo sapiens GN=TBCB PE=1 SV=2	100	4.59413e-17	O
P82932	28S ribosomal protein S6, mitochondrial OS=Homo sapiens GN=MRPS6 PE=1 SV=3	100	4.59413e-17	O
Q9C075	Keratin, type I cytoskeletal 23 OS=Homo sapiens GN=KRT23 PE=1 SV=2	100	4.59413e-17	O
P82979	SAP domain-containing ribonucleoprotein OS=Homo sapiens GN=SARNP PE=1 SV=3	100	4.59413e-17	O
P60953	Cell division control protein 42 homolog OS=Homo sapiens GN=CDC42 PE=1 SV=2	100	4.59413e-17	O
O43181	NADH dehydrogenase [ubiquinone] iron-sulfur protein 4, mitochondrial OS=Homo sapiens GN=NDUFS4 PE=1 SV=1	100	4.59413e-17	O
Q6GMV3	Putative peptidyl-tRNA hydrolase PTRHD1 OS=Homo sapiens GN=PTRHD1 PE=1 SV=1	100	4.59413e-17	O
Q8TDP1	Ribonuclease H2 subunit C OS=Homo sapiens GN=RNASEH2C PE=1 SV=1	100	4.59413e-17	O
Q9NZJ9-2	Isoform 2 of Diphosphoinositol polyphosphate phosphohydrolase 2 OS=Homo sapiens GN=NUDT4	100	4.59413e-17	O
Q9Y584	Mitochondrial import inner membrane translocase subunit Tim22 OS=Homo sapiens GN=TIMM22 PE=1 SV=2	100	4.59413e-17	O
P51151	Ras-related protein Rab-9A OS=Homo sapiens GN=RAB9A PE=1 SV=1	100	4.59413e-17	O
P07305	Histone H1.0 OS=Homo sapiens GN=H1F0 PE=1 SV=3	100	4.59413e-17	O
Q7Z417	Nuclear fragile X mental retardation-interacting protein 2 OS=Homo sapiens GN=NUFIP2 PE=1 SV=1	100	4.59413e-17	O
P22570-3	Isoform 3 of NADPH:adrenodoxin oxidoreductase, mitochondrial OS=Homo sapiens GN=FDXR	100	4.59413e-17	O
P19623	Spermidine synthase OS=Homo sapiens GN=SRM PE=1 SV=1	100	4.59413e-17	O
P51553	Isocitrate dehydrogenase [NAD] subunit gamma, mitochondrial OS=Homo sapiens GN=IDH3G PE=1 SV=1	100	4.59413e-17	O
Q9NWU5	39S ribosomal protein L22, mitochondrial OS=Homo sapiens GN=MRPL22 PE=1 SV=1	100	4.59413e-17	O
P48147	Prolyl endopeptidase OS=Homo sapiens GN=PREP PE=1 SV=2	100	4.59413e-17	O
Q9BW60	Elongation of very long chain fatty acids protein 1 OS=Homo sapiens GN=ELOVL1 PE=1 SV=1	100	4.59413e-17	O
Q9BWH2	FUN14 domain-containing protein 2 OS=Homo sapiens GN=FUNDC2 PE=1 SV=2	100	4.59413e-17	O
Q9P2R7	Succinate--CoA ligase [ADP-forming] subunit beta, mitochondrial OS=Homo sapiens GN=SUCLA2 PE=1 SV=3	100	4.59413e-17	O
O75718	Cartilage-associated protein OS=Homo sapiens GN=CRTAP PE=1 SV=1	100	4.59413e-17	O
Q9BVK6	Transmembrane emp24 domain-containing protein 9 OS=Homo sapiens GN=TMED9 PE=1 SV=2	100	4.59413e-17	O
P17900	Ganglioside GM2 activator OS=Homo sapiens GN=GM2A PE=1 SV=4	100	4.59413e-17	O
Q9Y6A5	Transforming acidic coiled-coil-containing protein 3 OS=Homo sapiens GN=TACC3 PE=1 SV=1	100	4.59413e-17	O
Q9NQ29	Putative RNA-binding protein Luc7-like 1 OS=Homo sapiens GN=LUC7L PE=1 SV=1	100	4.59413e-17	O
Q92520	Protein FAM3C OS=Homo sapiens GN=FAM3C PE=1 SV=1	100	4.59413e-17	O
Q86YQ8	Copine-8 OS=Homo sapiens GN=CPNE8 PE=1 SV=2	100	4.59413e-17	O
Q9Y3B9	RRP15-like protein OS=Homo sapiens GN=RRP15 PE=1 SV=2	100	4.59413e-17	O
Q8N490	Probable hydrolase PNKD OS=Homo sapiens GN=PNKD PE=1 SV=2	100	4.59413e-17	O
Q9Y282-3	Isoform 3 of Endoplasmic reticulum-Golgi intermediate compartment protein 3 OS=Homo sapiens GN=ERGIC3	100	4.59413e-17	O
Q14980	Nuclear mitotic apparatus protein 1 OS=Homo sapiens GN=NUMA1 PE=1 SV=2	100	4.59413e-17	O
Q15554	Telomeric repeat-binding factor 2 OS=Homo sapiens GN=TERF2 PE=1 SV=3	100	4.59413e-17	O
Q7Z7H8-2	Isoform 2 of 39S ribosomal protein L10, mitochondrial OS=Homo sapiens GN=MRPL10	100	4.59413e-17	O
Q03405	Urokinase plasminogen activator surface receptor OS=Homo sapiens GN=PLAUR PE=1 SV=1	100	4.59413e-17	O
P07948	Tyrosine-protein kinase Lyn OS=Homo sapiens GN=LYN PE=1 SV=3	100	4.59413e-17	O
O95218	Zinc finger Ran-binding domain-containing protein 2 OS=Homo sapiens GN=ZRANB2 PE=1 SV=2	100	4.59413e-17	O
P29590	Protein PML OS=Homo sapiens GN=PML PE=1 SV=3	100	4.59413e-17	O
O75815	Breast cancer anti-estrogen resistance protein 3 OS=Homo sapiens GN=BCAR3 PE=1 SV=1	100	4.59413e-17	O
Q6IN84	rRNA methyltransferase 1, mitochondrial OS=Homo sapiens GN=MRM1 PE=1 SV=1	100	4.59413e-17	O
Q9Y5Q9	General transcription factor 3C polypeptide 3 OS=Homo sapiens GN=GTF3C3 PE=1 SV=1	100	4.59413e-17	O
P21128	Poly(U)-specific endoribonuclease OS=Homo sapiens GN=ENDOU PE=1 SV=2	100	4.59413e-17	O
Q8TD16-2	Isoform 2 of Protein bicaudal D homolog 2 OS=Homo sapiens GN=BICD2	100	4.59413e-17	O
O75330-3	Isoform 3 of Hyaluronan mediated motility receptor OS=Homo sapiens GN=HMMR	100	4.59413e-17	O
Q9Y4P3	Transducin beta-like protein 2 OS=Homo sapiens GN=TBL2 PE=1 SV=1	100	4.59413e-17	O
Q9Y6F8-2	Isoform 2 of Testis-specific chromodomain protein Y 1 OS=Homo sapiens GN=CDY1	100	4.59413e-17	O
O60610	Protein diaphanous homolog 1 OS=Homo sapiens GN=DIAPH1 PE=1 SV=2	100	4.59413e-17	O
Q9NZT2	Opioid growth factor receptor OS=Homo sapiens GN=OGFR PE=1 SV=3	100	4.59413e-17	O
Q9H074	Polyadenylate-binding protein-interacting protein 1 OS=Homo sapiens GN=PAIP1 PE=1 SV=1	100	4.59413e-17	O
O43301	Heat shock 70 kDa protein 12A OS=Homo sapiens GN=HSPA12A PE=1 SV=2	100	4.59413e-17	O
Q9Y6M5	Zinc transporter 1 OS=Homo sapiens GN=SLC30A1 PE=1 SV=3	100	4.59413e-17	O
Q16787	Laminin subunit alpha-3 OS=Homo sapiens GN=LAMA3 PE=1 SV=2	100	4.59413e-17	O
Q96FV9	THO complex subunit 1 OS=Homo sapiens GN=THOC1 PE=1 SV=1	100	4.59413e-17	O
Q12860	Contactin-1 OS=Homo sapiens GN=CNTN1 PE=1 SV=1	100	4.59413e-17	O
O75439	Mitochondrial-processing peptidase subunit beta OS=Homo sapiens GN=PMPCB PE=1 SV=2	100	4.59413e-17	O
Q8WUX9	Charged multivesicular body protein 7 OS=Homo sapiens GN=CHMP7 PE=1 SV=1	100	4.59413e-17	O
Q49MG5	Microtubule-associated protein 9 OS=Homo sapiens GN=MAP9 PE=1 SV=3	100	4.59413e-17	O
Q5T0N5	Formin-binding protein 1-like OS=Homo sapiens GN=FNBP1L PE=1 SV=3	100	4.59413e-17	O
Q9Y6M7-7	Isoform 7 of Sodium bicarbonate cotransporter 3 OS=Homo sapiens GN=SLC4A7	100	4.59413e-17	O
Q07973	1,25-dihydroxyvitamin D(3) 24-hydroxylase, mitochondrial OS=Homo sapiens GN=CYP24A1 PE=1 SV=2	100	4.59413e-17	O
O95602	DNA-directed RNA polymerase I subunit RPA1 OS=Homo sapiens GN=POLR1A PE=1 SV=2	100	4.59413e-17	O
Q99459	Cell division cycle 5-like protein OS=Homo sapiens GN=CDC5L PE=1 SV=2	100	4.59413e-17	O
Q15345	Leucine-rich repeat-containing protein 41 OS=Homo sapiens GN=LRRC41 PE=1 SV=3	100	4.59413e-17	O
P51003	Poly(A) polymerase alpha OS=Homo sapiens GN=PAPOLA PE=1 SV=4	100	4.59413e-17	O
Q9H0R1	AP-5 complex subunit mu-1 OS=Homo sapiens GN=AP5M1 PE=1 SV=2	100	4.59413e-17	O
Q9NTI5	Sister chromatid cohesion protein PDS5 homolog B OS=Homo sapiens GN=PDS5B PE=1 SV=1	100	4.59413e-17	O
O60934	Nibrin OS=Homo sapiens GN=NBN PE=1 SV=1	100	4.59413e-17	O
Q9H6R4	Nucleolar protein 6 OS=Homo sapiens GN=NOL6 PE=1 SV=2	100	4.59413e-17	O
Q9NVH0	Exonuclease 3'-5' domain-containing protein 2 OS=Homo sapiens GN=EXD2 PE=1 SV=2	100	4.59413e-17	O
Q8NI36	WD repeat-containing protein 36 OS=Homo sapiens GN=WDR36 PE=1 SV=1	100	4.59413e-17	O
O14976	Cyclin-G-associated kinase OS=Homo sapiens GN=GAK PE=1 SV=2	100	4.59413e-17	O
Q9H089	Large subunit GTPase 1 homolog OS=Homo sapiens GN=LSG1 PE=1 SV=2	100	4.59413e-17	O
P48200	Iron-responsive element-binding protein 2 OS=Homo sapiens GN=IREB2 PE=1 SV=3	100	4.59413e-17	O
Q32P28-3	Isoform 3 of Prolyl 3-hydroxylase 1 OS=Homo sapiens GN=P3H1	100	4.59413e-17	O
Q9H9E3	Conserved oligomeric Golgi complex subunit 4 OS=Homo sapiens GN=COG4 PE=1 SV=3	100	4.59413e-17	O
Q8IY17-4	Isoform 4 of Neuropathy target esterase OS=Homo sapiens GN=PNPLA6	100	4.59413e-17	O
Q9BZH6	WD repeat-containing protein 11 OS=Homo sapiens GN=WDR11 PE=1 SV=1	100	4.59413e-17	O
O95071	E3 ubiquitin-protein ligase UBR5 OS=Homo sapiens GN=UBR5 PE=1 SV=2	100	4.59413e-17	O
O95359	Transforming acidic coiled-coil-containing protein 2 OS=Homo sapiens GN=TACC2 PE=1 SV=3	100	4.59413e-17	O
P29508	Serpin B3 OS=Homo sapiens GN=SERPINB3 PE=1 SV=2	79.519	1.81421e-13	X
P12532-2	Isoform 2 of Creatine kinase U-type, mitochondrial OS=Homo sapiens GN=CKMT1A	46.941	1.04844e-10	X
Q12802-2	Isoform 2 of A-kinase anchor protein 13 OS=Homo sapiens GN=AKAP13	33.652	3.9331e-09	X
P62424	60S ribosomal protein L7a OS=Homo sapiens GN=RPL7A PE=1 SV=2	30.556	1.06406e-08	X
P61326	Protein mago nashi homolog OS=Homo sapiens GN=MAGOH PE=1 SV=1	29.413	1.56345e-08	X
P16402	Histone H1.3 OS=Homo sapiens GN=HIST1H1D PE=1 SV=2	29.341	1.59841e-08	X
P12235	ADP/ATP translocase 1 OS=Homo sapiens GN=SLC25A4 PE=1 SV=4	24.313	1.01311e-07	X
P61970	Nuclear transport factor 2 OS=Homo sapiens GN=NUTF2 PE=1 SV=1	24.078	1.11105e-07	X
P04259	Keratin, type II cytoskeletal 6B OS=Homo sapiens GN=KRT6B PE=1 SV=5	22.608	2.0145e-07	X
Q86XP3	ATP-dependent RNA helicase DDX42 OS=Homo sapiens GN=DDX42 PE=1 SV=1	21.032	3.93381e-07	X
P39023	60S ribosomal protein L3 OS=Homo sapiens GN=RPL3 PE=1 SV=2	20.21	5.65736e-07	X
Q5JTJ3-2	Isoform 2 of Cytochrome c oxidase assembly factor 6 homolog OS=Homo sapiens GN=COA6	16.993	2.60702e-06	X
Q8NFD5-3	Isoform 3 of AT-rich interactive domain-containing protein 1B OS=Homo sapiens GN=ARID1B	14.454	1.00779e-05	X
Q92974	Rho guanine nucleotide exchange factor 2 OS=Homo sapiens GN=ARHGEF2 PE=1 SV=4	13.26	1.99745e-05	X
Q9HD42	Charged multivesicular body protein 1a OS=Homo sapiens GN=CHMP1A PE=1 SV=1	13.165	2.11157e-05	X
Q9NRN7	L-aminoadipate-semialdehyde dehydrogenase-phosphopantetheinyl transferase OS=Homo sapiens GN=AASDHPPT PE=1 SV=2	12.341	3.50278e-05	X
P35240-2	Isoform 2 of Merlin OS=Homo sapiens GN=NF2	12.131	3.97924e-05	X
O60684	Importin subunit alpha-7 OS=Homo sapiens GN=KPNA6 PE=1 SV=1	11.429	6.25717e-05	X
O00429	Dynamin-1-like protein OS=Homo sapiens GN=DNM1L PE=1 SV=2	11.366	6.48678e-05	X
Q15007	Pre-mRNA-splicing regulator WTAP OS=Homo sapiens GN=WTAP PE=1 SV=2	11.041	8.05117e-05	X
Q9NYY8	FAST kinase domain-containing protein 2, mitochondrial OS=Homo sapiens GN=FASTKD2 PE=1 SV=1	10.84	9.2197e-05	X
Q8NAF0	Zinc finger protein 579 OS=Homo sapiens GN=ZNF579 PE=1 SV=2	10.799	9.47368e-05	X
Q8N9T2	Putative uncharacterized protein CXorf42 OS=Homo sapiens GN=NKAPP1 PE=5 SV=3	10.779	9.59388e-05	X
Q96EB6	NAD-dependent protein deacetylase sirtuin-1 OS=Homo sapiens GN=SIRT1 PE=1 SV=2	10.706	0.000100765	X
P09622	Dihydrolipoyl dehydrogenase, mitochondrial OS=Homo sapiens GN=DLD PE=1 SV=2	10.674	0.000102728	X
Q6NUK4	Receptor expression-enhancing protein 3 OS=Homo sapiens GN=REEP3 PE=1 SV=1	9.75	0.000197643	X
O43847-2	Isoform 2 of Nardilysin OS=Homo sapiens GN=NRDC	9.331	0.000269374	X
P01011	Alpha-1-antichymotrypsin OS=Homo sapiens GN=SERPINA3 PE=1 SV=2	9.203	0.000296428	X
Q9UII4	E3 ISG15--protein ligase HERC5 OS=Homo sapiens GN=HERC5 PE=1 SV=2	9.193	0.000298548	X
O75153	Clustered mitochondria protein homolog OS=Homo sapiens GN=CLUH PE=1 SV=2	8.968	0.000353741	X
Q01844-5	Isoform 5 of RNA-binding protein EWS OS=Homo sapiens GN=EWSR1	8.736	0.000422045	X
P13693	Translationally-controlled tumor protein OS=Homo sapiens GN=TPT1 PE=1 SV=1	8.603	0.000468174	X
Q9UHI6	Probable ATP-dependent RNA helicase DDX20 OS=Homo sapiens GN=DDX20 PE=1 SV=2	8.377	0.000560341	X
O60282	Kinesin heavy chain isoform 5C OS=Homo sapiens GN=KIF5C PE=1 SV=1	8.307	0.000591844	X
P35268	60S ribosomal protein L22 OS=Homo sapiens GN=RPL22 PE=1 SV=2	7.922	0.000811147	X
P55854-2	Isoform 2 of Small ubiquitin-related modifier 3 OS=Homo sapiens GN=SUMO3	7.491	0.00116382	X
Q66PJ3	ADP-ribosylation factor-like protein 6-interacting protein 4 OS=Homo sapiens GN=ARL6IP4 PE=1 SV=2	7.307	0.00135998	X
P30837	Aldehyde dehydrogenase X, mitochondrial OS=Homo sapiens GN=ALDH1B1 PE=1 SV=3	7.195	0.00149898	X
Q13505	Metaxin-1 OS=Homo sapiens GN=MTX1 PE=1 SV=2	7.186	0.00150709	X
Q9HAV4	Exportin-5 OS=Homo sapiens GN=XPO5 PE=1 SV=1	7.061	0.00168159	X
P62306	Small nuclear ribonucleoprotein F OS=Homo sapiens GN=SNRPF PE=1 SV=1	6.934	0.00188351	X
P31930	Cytochrome b-c1 complex subunit 1, mitochondrial OS=Homo sapiens GN=UQCRC1 PE=1 SV=3	6.709	0.00230005	X
Q9NQ55-3	Isoform 3 of Suppressor of SWI4 1 homolog OS=Homo sapiens GN=PPAN	6.572	0.00260182	X
P68431	Histone H3.1 OS=Homo sapiens GN=HIST1H3A PE=1 SV=2	6.556	0.00263366	X
P11498	Pyruvate carboxylase, mitochondrial OS=Homo sapiens GN=PC PE=1 SV=2	6.313	0.00327321	X
Q13438	Protein OS-9 OS=Homo sapiens GN=OS9 PE=1 SV=1	6.167	0.00373275	X
P49755	Transmembrane emp24 domain-containing protein 10 OS=Homo sapiens GN=TMED10 PE=1 SV=2	5.899	0.00477894	X
Q14738	Serine/threonine-protein phosphatase 2A 56 kDa regulatory subunit delta isoform OS=Homo sapiens GN=PPP2R5D PE=1 SV=1	5.653	0.00605635	X
Q00325	Phosphate carrier protein, mitochondrial OS=Homo sapiens GN=SLC25A3 PE=1 SV=2	5.527	0.00687675	X
P55327-3	Isoform 3 of Tumor protein D52 OS=Homo sapiens GN=TPD52	5.242	0.00917167	X
Q9NZ08-2	Isoform 2 of Endoplasmic reticulum aminopeptidase 1 OS=Homo sapiens GN=ERAP1	5.242	0.00917167	X
P01008	Antithrombin-III OS=Homo sapiens GN=SERPINC1 PE=1 SV=1	5.118	0.0104173	X
Q13042	Cell division cycle protein 16 homolog OS=Homo sapiens GN=CDC16 PE=1 SV=2	5.108	0.0104944	X
P09884	DNA polymerase alpha catalytic subunit OS=Homo sapiens GN=POLA1 PE=1 SV=2	5.107	0.0104971	X
P62318	Small nuclear ribonucleoprotein Sm D3 OS=Homo sapiens GN=SNRPD3 PE=1 SV=1	5.041	0.0112125	X
Q9HC35	Echinoderm microtubule-associated protein-like 4 OS=Homo sapiens GN=EML4 PE=1 SV=3	4.932	0.0125163	X
Q8NEZ2	Vacuolar protein sorting-associated protein 37A OS=Homo sapiens GN=VPS37A PE=1 SV=1	4.904	0.012862	X
Q92793	CREB-binding protein OS=Homo sapiens GN=CREBBP PE=1 SV=3	4.814	0.0141545	X
P47895	Aldehyde dehydrogenase family 1 member A3 OS=Homo sapiens GN=ALDH1A3 PE=1 SV=2	4.732	0.0154942	X
O60333-4	Isoform 4 of Kinesin-like protein KIF1B OS=Homo sapiens GN=KIF1B	4.666	0.0166086	X
O14908	PDZ domain-containing protein GIPC1 OS=Homo sapiens GN=GIPC1 PE=1 SV=2	4.639	0.0171027	X
Q9NVR0	Kelch-like protein 11 OS=Homo sapiens GN=KLHL11 PE=1 SV=1	4.606	0.0177129	X
P23193	Transcription elongation factor A protein 1 OS=Homo sapiens GN=TCEA1 PE=1 SV=2	4.581	0.0181688	X
Q01850	Cerebellar degeneration-related protein 2 OS=Homo sapiens GN=CDR2 PE=1 SV=2	4.581	0.0181688	X
O75122-3	Isoform 3 of CLIP-associating protein 2 OS=Homo sapiens GN=CLASP2	4.545	0.0188829	X
O75347	Tubulin-specific chaperone A OS=Homo sapiens GN=TBCA PE=1 SV=3	4.505	0.0197466	X
Q9Y3E7	Charged multivesicular body protein 3 OS=Homo sapiens GN=CHMP3 PE=1 SV=3	4.378	0.0226149	X
Q9H5V8	CUB domain-containing protein 1 OS=Homo sapiens GN=CDCP1 PE=1 SV=3	4.338	0.0236111	X
Q2TAL8	Glutamine-rich protein 1 OS=Homo sapiens GN=QRICH1 PE=1 SV=1	4.33	0.0238191	X
O43809	Cleavage and polyadenylation specificity factor subunit 5 OS=Homo sapiens GN=NUDT21 PE=1 SV=1	4.315	0.0242196	X
O14964	Hepatocyte growth factor-regulated tyrosine kinase substrate OS=Homo sapiens GN=HGS PE=1 SV=1	4.158	0.0289642	X
Q96IX5	Up-regulated during skeletal muscle growth protein 5 OS=Homo sapiens GN=USMG5 PE=1 SV=1	4.154	0.0290884	X
Q15833-3	Isoform 3 of Syntaxin-binding protein 2 OS=Homo sapiens GN=STXBP2	4.125	0.0300168	X
O60551	Glycylpeptide N-tetradecanoyltransferase 2 OS=Homo sapiens GN=NMT2 PE=1 SV=1	4.123	0.0300752	X
Q9NVS9	Pyridoxine-5'-phosphate oxidase OS=Homo sapiens GN=PNPO PE=1 SV=1	4.096	0.0310134	X
P63173	60S ribosomal protein L38 OS=Homo sapiens GN=RPL38 PE=1 SV=2	4.014	0.0341757	X
Q15758	Neutral amino acid transporter B(0) OS=Homo sapiens GN=SLC1A5 PE=1 SV=2	3.902	0.0390371	X
Q6NUQ1	RAD50-interacting protein 1 OS=Homo sapiens GN=RINT1 PE=1 SV=1	3.901	0.0390508	X
A0AVT1	Ubiquitin-like modifier-activating enzyme 6 OS=Homo sapiens GN=UBA6 PE=1 SV=1	3.872	0.040338	X
P84103	Serine/arginine-rich splicing factor 3 OS=Homo sapiens GN=SRSF3 PE=1 SV=1	3.823	0.042571	X
Q16706	Alpha-mannosidase 2 OS=Homo sapiens GN=MAN2A1 PE=1 SV=2	3.802	0.0435915	X
Q9NQW6	Anillin OS=Homo sapiens GN=ANLN PE=1 SV=2	3.766	0.0455595	X
P19971	Thymidine phosphorylase OS=Homo sapiens GN=TYMP PE=1 SV=2	3.762	0.0457204	X
P30050	60S ribosomal protein L12 OS=Homo sapiens GN=RPL12 PE=1 SV=1	3.759	0.0457361	X
Q10472	Polypeptide N-acetylgalactosaminyltransferase 1 OS=Homo sapiens GN=GALNT1 PE=1 SV=1	3.759	0.0457361	X
Q9Y399	28S ribosomal protein S2, mitochondrial OS=Homo sapiens GN=MRPS2 PE=1 SV=1	3.76	0.0457361	X
P22102	Trifunctional purine biosynthetic protein adenosine-3 OS=Homo sapiens GN=GART PE=1 SV=1	3.758	0.0457888	X
Q9HCE7	E3 ubiquitin-protein ligase SMURF1 OS=Homo sapiens GN=SMURF1 PE=1 SV=2	3.72	0.0478152	X
Q14240-2	Isoform 2 of Eukaryotic initiation factor 4A-II OS=Homo sapiens GN=EIF4A2	3.716	0.0478752	X
P49023-3	Isoform Gamma of Paxillin OS=Homo sapiens GN=PXN	3.716	0.0478752	X
Q92802-2	Isoform 2 of NEDD4-binding protein 2-like 2 OS=Homo sapiens GN=N4BP2L2	3.713	0.0479355	X
Q99961	Endophilin-A2 OS=Homo sapiens GN=SH3GL1 PE=1 SV=1	3.71	0.0479665	X
Q9BW27	Nuclear pore complex protein Nup85 OS=Homo sapiens GN=NUP85 PE=1 SV=1	3.697	0.0486022	X
