# Supplementary material for: Transglutaminase 2 mediates hypoxia-induced selective mRNA translation via polyamination of 4EBPs
Source: Life Sci Alliance. 2020 Feb 19;3(3):e201900565. doi: 10.26508/lsa.201900565 (PMC7032569; doi:10.26508/lsa.201900565)
Supplement: Supplementary file 4 [file LSA-2019-00565_TableS4.xlsx]

## Sheet: Sheet1
Supplemental Table S4. Gene ontology (GO) analysis for up-regulated proteins in hypoxia+cystamine condition compared to hypoxia
GO_Term	Gene Count	%	P-Value	Gene list
termination of RNA polymerase II transcription	8	5	1.5e-06	SARNP	THOC1	MAGOH	NUDT21	PAPOLA	SRSF3	SNRPD3	SNRPF
rRNA processing	11	6.9	2.1e-05	FRG1	WDR36	NOL6	RRP15	RPL12	RPL22	RPL3	RPL38	RPL7A	RPS25	SIRT1
mRNA 3'-end processing	6	3.8	7.9e-05	SARNP	THOC1	MAGOH	NUDT21	PAPOLA	SRSF3
translation	11	6.9	8.8e-05	MRPL22	MRPS2	MRPS6	RPL12	RPL22	RPL3	RPL38	RPL7A	RPS25	SLC25A3	SLC25A4
multivesicular body assembly	5	3.1	0.00016	VPS37A	CHMP1A	CHMP3	CHMP7	HGS
viral transcription	7	4.4	0.00049	NUP85	RPL12	RPL22	RPL3	RPL38	RPL7A	RPS25
nuclear-transcribed mRNA catabolic process, nonsense-mediated decay	7	4.4	0.00067	MAGOH	RPL12	RPL22	RPL3	RPL38	RPL7A	RPS25
protein transport	12	7.5	0.00081	RAB5A	RAB9A	RINT1	VPS37A	AP5M1	CHMP1A	CHMP3	CHMP7	COG4	LSG1	SNX12	TMED9
mRNA splicing, via spliceosome	9	5.6	0.00083	FRG1	POLR2E	CDC5L	MAGOH	NUDT21	PAPOLA	SRSF3	SNRPD3	SNRPF
viral budding via host ESCRT complex	4	2.5	0.00093	VPS37A	CHMP1A	CHMP3	CHMP7
translational initiation	7	4.4	0.0014	PAIP1	RPL12	RPL22	RPL3	RPL38	RPL7A	RPS25
SRP-dependent cotranslational protein targeting to membrane	6	3.8	0.0015	RPL12	RPL22	RPL3	RPL38	RPL7A	RPS25
nucleus organization	4	2.5	0.0015	CHMP1A	CHMP3	CHMP7	NUMA1
protein ubiquitination involved in ubiquitin-dependent protein catabolic process	7	4.4	0.0025	HERC5	OS9	SMURF1	CDC16	KLHL11	UBA6	UBR5
endosomal transport	5	3.1	0.0028	VPS37A	AP5M1	CHMP3	CHMP7	HGS
positive regulation of telomere maintenance	3	1.9	0.0041	NBN	PML	TERF2
Golgi organization	5	3.1	0.0042	CDC42	COG4	GAK	TMED10	TMED9
viral process	9	5.6	0.0053	CREBBP	POLA1	LYN	POLR2E	HLA-A	NUP85	SEPT6	SIRT1	SLC25A4
regulation of DNA-templated transcription, elongation	3	1.9	0.0066	THOC1	TSFM	TCEA1
nuclear import	3	1.9	0.011	DDX20	SNRPD3	SNRPF
cell separation after cytokinesis	3	1.9	0.011	CHMP1A	CHMP3	CHMP7
mRNA export from nucleus	5	3.1	0.012	SARNP	THOC1	MAGOH	NUP85	SRSF3
RNA export from nucleus	4	2.5	0.013	SARNP	THOC1	MAGOH	SRSF3
RNA splicing	6	3.8	0.016	ARL6IP4	THOC1	WTAP	SNRPD3	SNRPF	ZRANB2
regulation of mitotic nuclear division	3	1.9	0.019	CDC16	CDC42	MAP9
blood coagulation	6	3.8	0.024	LYN	RAB5A	CDC42	HIST1H3A	PLAUR	SERPINC1
spliceosomal snRNP assembly	3	1.9	0.025	DDX20	SNRPD3	SNRPF
tricarboxylic acid cycle	3	1.9	0.027	DLD	IDH3G	SUCLA2
protein export from nucleus	3	1.9	0.029	SMURF1	XPO5	NUTF2
mitochondrion organization	4	2.5	0.031	CLUH	DNM1L	MAN2A1	PHB
viral life cycle	3	1.9	0.031	VPS37A	CHMP3	CHMP7
negative regulation of gene expression	5	3.1	0.034	CDC42	PC	SIRT1	SNX12	TERF2
endocytosis	5	3.1	0.035	RAB5A	SH3GL1	CDC42	DNM1L	FNBP1L
COPI coating of Golgi vesicle	2	1.2	0.035	TMED10	TMED9
progesterone receptor signaling pathway	2	1.2	0.035	PHB	UBR5
retrograde vesicle-mediated transport, Golgi to ER	4	2.5	0.036	RINT1	COG4	TMED10	TMED9
regulation of protein phosphorylation	3	1.9	0.036	LYN	NDUFS4	PML
cell division	8	5	0.037	PDS5B	ARHGEF2	CDC16	CDC42	CHMP1A	NUMA1	REEP3	TACC3
DNA synthesis involved in DNA repair	3	1.9	0.038	POLA1	NBN	SIRT1
mitotic metaphase plate congression	3	1.9	0.043	CHMP1A	CHMP3	CHMP7
negative regulation of neurotransmitter secretion	2	1.2	0.044	PNKD	SLC30A1
response to alkaloid	2	1.2	0.044	TMED10	UQCRC1
negative regulation of telomere capping	2	1.2	0.044	NBN	TERF2
protein targeting	3	1.9	0.047	GIPC1	OS9	PML
intracellular distribution of mitochondria	2	1.2	0.052
membrane invagination	2	1.2	0.052
RNA processing	4	2.5	0.055
DNA repair	6	3.8	0.059
neuromuscular process controlling balance	3	1.9	0.063
negative regulation of necroptotic process	2	1.2	0.069
mitotic nuclear division	6	3.8	0.07
intracellular transport of virus	3	1.9	0.075
gene silencing by RNA	4	2.5	0.076
viral RNA genome replication	2	1.2	0.077
regulation of translation	3	1.9	0.078
positive regulation of fibroblast proliferation	3	1.9	0.083
ESCRT III complex disassembly	2	1.2	0.085
cerebral cortex development	3	1.9	0.088
regulation of release of sequestered calcium ion into cytosol	2	1.2	0.093
negative regulation of cellular senescence	2	1.2	0.093
regulation of filopodium assembly	2	1.2	0.093
cell-cell adhesion	6	3.8	0.094
protein import into nucleus	3	1.9	0.094
